# Supplementary material for: Glyoxylic Acid, an α-Keto Acid Metabolite Derived from Glycine, Promotes Myogenesis in C2C12 Cells
Source: Nutrients. 2023 Apr 4;15(7):1763. doi: 10.3390/nu15071763 (PMC10096605; doi:10.3390/nu15071763)
Supplement: Supplementary file 1 [file nutrients-15-01763-s001.zip]

Archive with 1 entries (1 files):
- nutrients-2330941-supplementary.pdf
